# Supplementary material for: Synergistics of Carboxymethyl Chitosan and Mangosteen Extract as Enhancing Moisturizing, Antioxidant, Antibacterial, and Deodorizing Properties in Emulsion Cream
Source: Polymers (Basel). 2022 Jan 3;14(1):178. doi: 10.3390/polym14010178 (PMC8747190; doi:10.3390/polym14010178)
Supplement: Supplementary file 1 [file polymers-14-00178-s001.zip]

Archive with 1 entries (1 files):
- polymers-1485653-supplementary.pdf
